# Supplementary material for: Methyl N-phenyl­succinamate
Source: Acta Crystallogr Sect E Struct Rep Online. 2009 Nov 11;65(Pt 12):o3064. doi: 10.1107/S160053680904690X (PMC2971872; doi:10.1107/S160053680904690X)
Supplement: Supplementary file 2 [file e-65-o3064-Isup2.hkl]

# 
# h,k,l, Fc-squared, Fo-squared, sigma(Fo-squared) and status flag 
# 
data_I
_shelx_title ' ASE1 PNA21' 
_shelx_refln_list_code          4 
_shelx_F_calc_maximum      115.17 
_exptl_crystal_F_000       440.00 
_reflns_d_resolution_high  0.8005 
 
loop_ 
 _symmetry_equiv_pos_as_xyz 
 'x, y, z' 
 '-x, -y, z+1/2' 
 '-x+1/2, y+1/2, z+1/2' 
 'x+1/2, -y+1/2, z' 
 
_cell_length_a    15.9730 
_cell_length_b    12.6000 
_cell_length_c     5.2438 
_cell_angle_alpha  90.000 
_cell_angle_beta   90.000 
_cell_angle_gamma  90.000 
 
_shelx_F_squared_multiplier     1.000 
 
loop_ 
 _refln_index_h 
 _refln_index_k 
 _refln_index_l 
 _refln_F_squared_calc 
 _refln_F_squared_meas 
 _refln_F_squared_sigma 
 _refln_observed_status 
   2   0   0      938.57      886.94     12.60 o 
   4   0   0      257.98      276.31      2.07 o 
   6   0   0      621.60      674.66      3.43 o 
   8   0   0     2190.27     2262.40     17.93 o 
  10   0   0        0.02       -1.19      3.53 o 
  12   0   0        5.30       -0.59      4.21 o 
  14   0   0       11.72        2.96      4.39 o 
  16   0   0       27.52       24.55      5.09 o 
   2   1   0      267.75      262.03      3.02 o 
   3   1   0     1878.81     1847.63      6.13 o 
   4   1   0        0.23        1.05      0.87 o 
   5   1   0      513.33      513.75      3.23 o 
   6   1   0      308.18      315.20      2.53 o 
   7   1   0       36.26       35.83      1.14 o 
   8   1   0      830.83      868.27      7.70 o 
   9   1   0      488.18      503.02      2.90 o 
  10   1   0       39.31       45.61      4.22 o 
  11   1   0       67.41       68.88      3.89 o 
  12   1   0      152.71      139.74      4.88 o 
  13   1   0        1.48       -1.78      3.16 o 
  14   1   0        7.73        0.61      3.24 o 
  15   1   0       84.84       76.01      3.80 o 
  16   1   0       21.34       16.76      3.43 o 
  17   1   0        5.43       -1.47      3.19 o 
  18   1   0       10.39        3.58      4.88 o 
   1   2   0        4.66        8.40      1.81 o 
   2   2   0     2753.77     2671.52      6.25 o 
   3   2   0     9103.79     8807.12     29.52 o 
   4   2   0      818.76      796.78      2.90 o 
   5   2   0      384.69      381.57      2.44 o 
   6   2   0       90.20      102.99      1.54 o 
   7   2   0        8.92        9.37      1.25 o 
   8   2   0      457.06      458.75      5.27 o 
   9   2   0       90.19       90.64      2.60 o 
  10   2   0       14.06       15.09      2.58 o 
  11   2   0        7.55        4.17      2.81 o 
  12   2   0      113.12      105.48      3.68 o 
  13   2   0        5.80        0.65      3.15 o 
  14   2   0       28.32       24.82      3.26 o 
  15   2   0       11.38        3.96      3.09 o 
  16   2   0        1.39       -3.17      3.17 o 
  17   2   0        2.82       -4.96      5.07 o 
  18   2   0        1.01        0.15      4.93 o 
  19   2   0        0.21       -4.67      4.67 o 
   1   3   0      279.92      268.36      6.96 o 
   2   3   0      414.98      431.50      4.94 o 
   3   3   0     1024.33      945.41      6.28 o 
   4   3   0      813.93      791.98      7.92 o 
   5   3   0     1399.66     1431.49     11.09 o 
   6   3   0      847.91      838.95      7.27 o 
   7   3   0       31.70       29.31      1.36 o 
   8   3   0      226.79      229.16      3.84 o 
   9   3   0       64.07       58.96      1.99 o 
  10   3   0        5.20        3.82      1.78 o 
  11   3   0        0.25        0.30      2.60 o 
  12   3   0       38.85       40.59      2.31 o 
  13   3   0        3.61       -2.19      2.97 o 
  14   3   0       22.22       21.21      3.19 o 
  15   3   0      112.97       98.72      6.20 o 
  16   3   0        5.24        2.44      4.97 o 
  17   3   0        6.44        5.81      5.37 o 
  18   3   0        0.00        1.08      5.02 o 
  19   3   0        1.81       -4.83      4.83 o 
   0   4   0     3283.62     3180.09     10.43 o 
   1   4   0      996.06      978.85      4.23 o 
   2   4   0       82.55       80.96      1.17 o 
   3   4   0        1.25        0.36      0.68 o 
   4   4   0       16.93       17.84      0.85 o 
   5   4   0     1082.86     1157.48      7.85 o 
   6   4   0      292.79      307.38      2.53 o 
   7   4   0      149.88      148.88      1.46 o 
   8   4   0      256.24      271.63      2.84 o 
   9   4   0      316.18      318.81      6.87 o 
  10   4   0        4.83        5.52      2.36 o 
  11   4   0       20.49       19.48      2.60 o 
  12   4   0        0.64        1.73      2.63 o 
  13   4   0       92.89       87.80      7.50 o 
  14   4   0       58.16       53.18      5.30 o 
  15   4   0      146.15      128.73      6.74 o 
  16   4   0        4.40       -5.01      5.01 o 
  17   4   0       13.27        7.28      5.39 o 
  18   4   0        5.31       -0.29      5.10 o 
  19   4   0        0.13       -5.08      5.08 o 
   1   5   0       42.34       41.10      0.93 o 
   2   5   0     1290.10     1290.73      4.77 o 
   3   5   0       66.55       59.67      1.66 o 
   4   5   0       20.24       21.72      0.84 o 
   5   5   0      559.58      595.86      4.37 o 
   6   5   0        1.32        0.26      0.84 o 
   7   5   0       97.02      106.79      2.05 o 
   8   5   0        0.08        1.01      1.51 o 
   9   5   0        5.80        6.94      1.55 o 
  10   5   0      105.23      102.51      3.26 o 
  11   5   0       29.28       29.77      3.10 o 
  12   5   0       37.39       33.20      2.94 o 
  13   5   0       85.99       83.45      4.04 o 
  14   5   0       42.68       32.69      5.18 o 
  15   5   0        9.19        3.28      5.10 o 
  16   5   0        2.74       -3.73      4.99 o 
  17   5   0        3.03        7.26      5.55 o 
  18   5   0       13.22        7.63      5.52 o 
   0   6   0       65.13       64.45      3.12 o 
   1   6   0       13.44       11.80      1.55 o 
   2   6   0       56.84       54.46      1.15 o 
   3   6   0       22.30       25.89      1.25 o 
   4   6   0        0.72        0.82      0.73 o 
   5   6   0        1.44        1.05      0.84 o 
   6   6   0      356.65      369.53      3.92 o 
   7   6   0      220.22      224.98      4.01 o 
   8   6   0       14.54       16.74      2.51 o 
   9   6   0       22.13       25.70      2.68 o 
  10   6   0        5.44        4.05      2.74 o 
  11   6   0       17.56       22.57      3.45 o 
  12   6   0        1.27        5.68      2.71 o 
  13   6   0        6.61       11.85      3.06 o 
  14   6   0       84.41       80.31      6.41 o 
  15   6   0       20.45       15.12      5.23 o 
  16   6   0        0.66       -4.81      4.81 o 
  17   6   0        2.20       -3.14      5.56 o 
  18   6   0        8.68        2.01      5.25 o 
   1   7   0       56.61       49.36      4.62 o 
   2   7   0      797.14      789.38      5.65 o 
   3   7   0       49.21       50.68      1.30 o 
   4   7   0       33.75       35.22      1.30 o 
   5   7   0      165.47      167.31      3.09 o 
   6   7   0       13.87       12.69      1.71 o 
   7   7   0       32.71       33.55      2.00 o 
   8   7   0      116.29      118.14      3.37 o 
   9   7   0        5.95        5.66      2.72 o 
  10   7   0      133.91      136.95      3.80 o 
  11   7   0       27.90       27.40      3.06 o 
  12   7   0        0.21        0.18      2.70 o 
  13   7   0       15.60       10.85      3.86 o 
  14   7   0        0.30       -3.77      3.93 o 
  15   7   0       20.71        7.20      4.80 o 
  16   7   0       17.86       14.71      5.45 o 
  17   7   0        3.91       -3.28      5.08 o 
   0   8   0      533.55      503.58      6.42 o 
   1   8   0      140.92      138.71      3.04 o 
   2   8   0       46.63       47.05      2.45 o 
   3   8   0       17.84       23.84      3.19 o 
   4   8   0        0.00       -0.41      1.91 o 
   5   8   0       95.19      101.20      4.38 o 
   6   8   0        0.06        3.03      1.73 o 
   7   8   0      115.95      112.77      3.26 o 
   8   8   0       95.18       91.98      3.34 o 
   9   8   0        9.82        9.45      2.80 o 
  10   8   0      146.09      140.83      3.89 o 
  11   8   0      173.17      165.84      4.20 o 
  12   8   0        0.54       -0.22      2.84 o 
  13   8   0       17.69        9.20      4.04 o 
  14   8   0        3.85       -3.09      3.27 o 
  15   8   0        1.40       -1.80      3.07 o 
  16   8   0       22.04       30.22      5.43 o 
  17   8   0        8.82        9.21      5.82 o 
   1   9   0      216.24      210.54      9.44 o 
   2   9   0      123.92      129.73      3.12 o 
   3   9   0        4.51        6.14      2.20 o 
   4   9   0       13.28       11.39      2.11 o 
   5   9   0       22.37       18.19      4.26 o 
   6   9   0       58.18       54.25      4.95 o 
   7   9   0        0.12       -2.11      4.15 o 
   8   9   0        3.26        2.28      4.33 o 
   9   9   0        4.73        1.08      4.34 o 
  10   9   0        0.01       -1.18      2.75 o 
  11   9   0        3.09       -2.89      2.89 o 
  12   9   0       20.62       18.72      7.24 o 
  13   9   0        9.72        6.81      4.70 o 
  14   9   0       16.52       13.27      3.27 o 
  15   9   0        0.03        0.26      3.13 o 
  16   9   0        0.46       -3.56      5.37 o 
   0  10   0       47.08       40.99      3.90 o 
   1  10   0       89.62       83.89      3.60 o 
   2  10   0        5.85       10.99      2.58 o 
   3  10   0       12.35       11.95      2.40 o 
   4  10   0       28.77       23.84      4.48 o 
   5  10   0        3.73        2.31      4.34 o 
   6  10   0       14.95       11.65      4.62 o 
   7  10   0      119.45      117.46      5.81 o 
   8  10   0      229.69      228.85      6.78 o 
   9  10   0       55.45       53.78      5.04 o 
  10  10   0        0.60       -3.96      3.96 o 
  11  10   0        1.52        1.97      4.65 o 
  12  10   0        0.08       -1.81      4.51 o 
  13  10   0        3.91        8.46      4.48 o 
  14  10   0        1.07        6.87      4.35 o 
  15  10   0        1.42        1.92      4.14 o 
   1  11   0        7.59        6.47      3.04 o 
   2  11   0       25.71       29.34      4.18 o 
   3  11   0       12.76       14.95      3.31 o 
   4  11   0       53.01       54.88      4.94 o 
   5  11   0        0.54        5.21      4.49 o 
   6  11   0        0.04       -1.86      4.40 o 
   7  11   0       77.96       87.35      5.86 o 
   8  11   0        8.11        3.06      4.52 o 
   9  11   0        9.56        8.92      4.54 o 
  10  11   0       25.13       19.90      4.79 o 
  11  11   0       16.32       16.30      4.82 o 
  12  11   0        2.20        5.71      4.62 o 
  13  11   0        3.67        5.71      4.58 o 
  14  11   0        0.04        7.48      4.51 o 
   0  12   0       82.83       89.25      4.89 o 
   1  12   0        1.95        4.70      4.33 o 
   2  12   0        0.78       -1.39      2.95 o 
   3  12   0       38.08       39.82      4.63 o 
   4  12   0        0.01        2.26      4.58 o 
   5  12   0       68.35       64.44      5.34 o 
   6  12   0        6.74        9.38      4.75 o 
   7  12   0       10.88       14.89      5.13 o 
   8  12   0        5.39       10.35      4.90 o 
   9  12   0        1.81        4.43      4.58 o 
  10  12   0        0.01        3.92      4.68 o 
  11  12   0        2.50        6.22      5.01 o 
  12  12   0        0.80        5.76      5.02 o 
   1  13   0        0.00        1.02      2.65 o 
   2  13   0       15.08       16.21      4.61 o 
   3  13   0       18.97       16.69      4.39 o 
   4  13   0       42.12       38.99      5.06 o 
   5  13   0       19.74       14.13      4.93 o 
   6  13   0        0.53        2.19      4.90 o 
   7  13   0        1.37       -0.86      4.71 o 
   8  13   0        7.52        9.86      5.12 o 
   9  13   0        5.88        7.77      5.12 o 
  10  13   0        1.28        3.95      4.99 o 
  11  13   0        0.03        1.29      4.94 o 
   0  14   0       11.79       13.62      4.14 o 
   1  14   0        0.08        4.36      5.96 o 
   2  14   0        0.54        7.14      4.51 o 
   3  14   0        7.01        2.91      4.25 o 
   4  14   0       25.52       17.71      4.75 o 
   6  14   0        7.84        6.99      5.09 o 
   7  14   0       20.54        7.61      4.94 o 
   8  14   0       16.04        7.52      5.36 o 
   1  15   0       18.44       29.14      4.54 o 
   2  15   0        0.04        5.39      4.62 o 
   3  15   0       16.82       25.79      4.89 o 
   4  15   0        1.71        2.45      4.58 o 
   5  15   0       23.43       28.80      5.31 o 
   6  15   0        5.46        0.81      5.19 o 
   2   0   1     6583.14     6233.17      9.77 o 
   4   0   1      234.93      222.93      2.04 o 
   6   0   1     2043.98     2049.30      7.28 o 
   8   0   1       46.09       41.79      1.25 o 
  10   0   1      301.77      316.34      6.11 o 
  12   0   1       12.03       13.06      4.19 o 
  14   0   1      119.17      127.68      5.58 o 
  16   0   1       33.84       30.73      5.08 o 
  18   0   1       22.74       10.96      5.05 o 
   0   1   1     1015.59     1061.24      3.79 o 
   1   1   1     2317.60     2320.84      3.81 o 
   2   1   1     2814.94     2762.47      6.82 o 
   3   1   1      346.72      342.37      3.22 o 
   4   1   1      314.71      328.15      4.11 o 
   5   1   1      468.01      483.24      2.31 o 
   6   1   1      401.75      393.19      3.04 o 
   7   1   1      244.70      250.53      1.84 o 
   8   1   1      238.32      246.20      2.09 o 
   9   1   1      267.43      271.31      3.05 o 
  10   1   1       39.70       43.73      4.56 o 
  11   1   1      134.46      140.93      3.59 o 
  12   1   1       21.60       23.32      3.04 o 
  13   1   1      149.50      156.12      4.02 o 
  14   1   1       61.60       64.80      4.98 o 
  15   1   1       26.10       24.16      4.82 o 
  16   1   1       12.31        9.24      3.29 o 
  17   1   1       22.90       16.29      9.12 o 
  18   1   1        0.75       -4.14      4.95 o 
   1   2   1     6235.59     6100.38      9.59 o 
   2   2   1      994.37      999.91      4.25 o 
   3   2   1      775.88      735.67      3.72 o 
   4   2   1       22.51       24.14      1.30 o 
   5   2   1      229.19      241.21      1.85 o 
   6   2   1       25.48       25.71      1.09 o 
   7   2   1      181.81      176.69      2.96 o 
   8   2   1       57.86       59.37      1.16 o 
   9   2   1      297.34      284.50      2.98 o 
  10   2   1      204.72      191.79      5.67 o 
  11   2   1        6.38       15.09      2.74 o 
  12   2   1      140.89      147.38      3.83 o 
  13   2   1      184.20      188.25      5.98 o 
  14   2   1       29.38       28.70      3.24 o 
  15   2   1        0.04        1.95      4.81 o 
  16   2   1        2.33       -1.01      3.80 o 
  17   2   1        2.29       -1.34      4.68 o 
  18   2   1        2.08       -1.32      6.81 o 
  19   2   1        0.55       -0.50      4.56 o 
   0   3   1    13263.82    13312.32     87.13 o 
   1   3   1     4233.76     4135.84     33.43 o 
   2   3   1      538.28      540.87      7.69 o 
   3   3   1      569.28      540.71      3.54 o 
   4   3   1      323.15      337.21      1.96 o 
   5   3   1      787.06      776.79      2.70 o 
   6   3   1      111.30      108.06      1.28 o 
   7   3   1      294.03      306.87      1.87 o 
   8   3   1      662.36      707.19      4.66 o 
   9   3   1       56.82       59.03      1.31 o 
  10   3   1        2.22        3.36      1.81 o 
  11   3   1        0.35        0.89      2.10 o 
  12   3   1       49.97       51.54      3.12 o 
  13   3   1       73.36       77.53      3.44 o 
  14   3   1       40.97       42.78      6.44 o 
  15   3   1        1.83       -0.54      7.02 o 
  16   3   1        8.19        1.42      7.03 o 
  17   3   1       15.29        7.80      6.11 o 
  18   3   1        4.57        4.29      3.48 o 
  19   3   1        1.26       -3.08      4.14 o 
   1   4   1      558.22      561.29      3.93 o 
   2   4   1     1548.94     1583.77      6.79 o 
   3   4   1     1116.25     1086.49      3.00 o 
   4   4   1      326.66      306.01      3.01 o 
   5   4   1      427.82      434.34      3.78 o 
   6   4   1      114.28       99.22      1.48 o 
   7   4   1      306.17      313.11      1.92 o 
   8   4   1      223.94      231.70      2.71 o 
   9   4   1       12.50       12.60      1.26 o 
  10   4   1       80.12       73.42      1.87 o 
  11   4   1       48.05       48.29      2.89 o 
  12   4   1       30.92       31.78      3.94 o 
  13   4   1       21.02       18.49      2.88 o 
  14   4   1        9.41        7.50     10.02 o 
  15   4   1      111.93       96.82      8.55 o 
  16   4   1       14.06       20.15      4.95 o 
  17   4   1        6.64        4.19      4.82 o 
  18   4   1        5.56        9.34      4.89 o 
   0   5   1     1430.96     1494.22      8.91 o 
   1   5   1       23.17       24.23      1.15 o 
   2   5   1       25.51       27.04      1.30 o 
   3   5   1      710.65      708.31      4.01 o 
   4   5   1      604.87      574.59      4.06 o 
   5   5   1      264.76      281.12      1.71 o 
   6   5   1       86.89       77.89      1.47 o 
   7   5   1      156.88      168.93      1.60 o 
   8   5   1       78.51       83.79      1.57 o 
   9   5   1       12.55       11.48      1.47 o 
  10   5   1       13.52       14.21      2.01 o 
  11   5   1       98.77      100.91      7.65 o 
  12   5   1       29.56       29.64      4.08 o 
  13   5   1        3.55        5.82      4.59 o 
  14   5   1       12.96       16.68      4.52 o 
  15   5   1       13.10       18.93      4.83 o 
  16   5   1       28.25       37.77      5.37 o 
  17   5   1        3.97        0.55      4.84 o 
  18   5   1        0.99        4.51      5.09 o 
   1   6   1      206.07      228.18      3.82 o 
   2   6   1       29.14       25.97      1.33 o 
   3   6   1      175.54      174.65      1.78 o 
   4   6   1      474.61      490.93      4.92 o 
   5   6   1        8.21        8.30      1.01 o 
   6   6   1       25.66       26.55      2.11 o 
   7   6   1       61.75       64.08      1.73 o 
   8   6   1        4.73        2.46      1.77 o 
   9   6   1       71.32       74.73      3.33 o 
  10   6   1       14.99       14.12      2.93 o 
  11   6   1        7.36        7.78      2.92 o 
  12   6   1      138.59      133.72      3.75 o 
  13   6   1       30.43       26.74      3.10 o 
  14   6   1        1.41       10.03      4.87 o 
  15   6   1        8.35       11.58      5.21 o 
  16   6   1        2.38        3.23      5.08 o 
  17   6   1        0.74       -3.53      5.23 o 
  18   6   1        1.38        7.39      5.35 o 
   0   7   1      819.51      813.78      7.96 o 
   1   7   1      137.64      151.88      5.33 o 
   2   7   1       68.56       72.91      2.00 o 
   3   7   1      176.50      181.78      2.50 o 
   4   7   1       73.96       73.94      2.12 o 
   5   7   1       35.84       30.28      1.92 o 
   6   7   1        6.62        7.92      1.69 o 
   7   7   1       21.43       19.72      2.61 o 
   8   7   1      357.11      359.20      4.86 o 
   9   7   1      117.52      115.91      7.27 o 
  10   7   1        7.07        7.13      2.87 o 
  11   7   1       19.14       17.37      3.01 o 
  12   7   1        7.40        5.19      2.96 o 
  13   7   1        0.41        0.53      5.69 o 
  14   7   1        4.70       19.63      4.63 o 
  15   7   1       23.90       34.68      3.51 o 
  16   7   1       25.57       29.05      5.17 o 
  17   7   1        0.28       -2.97      4.82 o 
   1   8   1      171.57      169.88      2.63 o 
   2   8   1       67.70       67.60      2.57 o 
   3   8   1       95.80       90.17      1.82 o 
   4   8   1       52.94       55.70      1.64 o 
   5   8   1      133.33      135.38      2.53 o 
   6   8   1       16.77       16.46      1.86 o 
   7   8   1        4.56        3.43      2.74 o 
   8   8   1      141.61      140.39      3.89 o 
   9   8   1       71.10       70.62      4.23 o 
  10   8   1       13.35       20.20     11.05 o 
  11   8   1       52.79       57.20      6.20 o 
  12   8   1        4.89        2.55      2.90 o 
  13   8   1       26.75       33.44     12.29 o 
  14   8   1       10.00       15.35      2.92 o 
  15   8   1       19.47       26.96      3.44 o 
  16   8   1        3.46        7.76      8.55 o 
   0   9   1      202.76      202.84      8.63 o 
   1   9   1       25.77       24.56      1.84 o 
   2   9   1       12.56       13.28      1.69 o 
   3   9   1       81.41       87.10      3.36 o 
   4   9   1       10.47       12.22      2.18 o 
   5   9   1       44.28       41.91      2.67 o 
   6   9   1       99.90       91.00      5.39 o 
   7   9   1       39.43       35.73      2.97 o 
   8   9   1        2.74        1.23      2.92 o 
   9   9   1        8.69       12.54      5.00 o 
  10   9   1        9.76        8.55      3.48 o 
  11   9   1        3.84        4.51      2.52 o 
  12   9   1        0.21        2.06      2.66 o 
  13   9   1        6.11        5.93      3.68 o 
  14   9   1        7.64        9.25      2.88 o 
  15   9   1        3.13       10.91     10.65 o 
  16   9   1        1.77        9.43     11.99 o 
   1  10   1       58.80       60.66      2.10 o 
   2  10   1       20.29       23.93      2.79 o 
   3  10   1       59.81       68.88      3.88 o 
   4  10   1        1.61        3.27      2.18 o 
   5  10   1        7.56        8.26      2.43 o 
   6  10   1       10.84       13.68      3.35 o 
   7  10   1        4.74        6.41      3.31 o 
   8  10   1       13.20       14.17      3.69 o 
   9  10   1       46.30       49.03      3.89 o 
  10  10   1       23.16       20.64      3.40 o 
  11  10   1       18.50       19.25      3.49 o 
  12  10   1        5.16       10.81      7.56 o 
  13  10   1        1.38        6.28      6.90 o 
  14  10   1        0.84        3.18      4.42 o 
  15  10   1        4.61        3.08      2.83 o 
   0  11   1       12.23       10.96      2.64 o 
   1  11   1        6.91        5.74      1.78 o 
   2  11   1        5.33        4.45      1.81 o 
   3  11   1       39.02       41.55      4.38 o 
   4  11   1        1.93        4.98      2.30 o 
   5  11   1       17.40       24.64      7.01 o 
   6  11   1       46.62       48.30      9.93 o 
   7  11   1       59.71       68.35      6.87 o 
   8  11   1        1.48        6.43      5.92 o 
   9  11   1       22.47       29.88      5.35 o 
  10  11   1       21.25       38.20     14.22 o 
  11  11   1        3.18        8.58      4.96 o 
  12  11   1        1.28        8.63      3.99 o 
  13  11   1       13.81       17.69      3.62 o 
   1  12   1       24.95       23.43      2.54 o 
   2  12   1       38.46       37.98      2.53 o 
   3  12   1       13.52       12.93      2.42 o 
   4  12   1        6.93       12.67      5.07 o 
   5  12   1       92.55      109.61      4.14 o 
   6  12   1       45.16       56.97      4.89 o 
   7  12   1       30.02       29.00      3.67 o 
   8  12   1        7.61        9.93      3.48 o 
   9  12   1        4.42        9.56      3.49 o 
  10  12   1       11.93       12.07      3.56 o 
  11  12   1        2.61        7.13      3.59 o 
  12  12   1        2.02        8.98      3.58 o 
   0  13   1       17.73       29.76      3.00 o 
   1  13   1        4.28        9.61      2.27 o 
   2  13   1       22.47       20.03      2.45 o 
   3  13   1        1.92       -2.35      2.35 o 
   4  13   1       18.24       15.37      3.32 o 
   5  13   1        9.96        6.90      3.44 o 
   6  13   1       14.31       16.30      6.88 o 
   7  13   1       11.29       13.18      9.69 o 
   8  13   1       14.29       15.28      6.31 o 
   9  13   1        6.16       11.79      5.07 o 
  10  13   1        3.36       14.22      4.92 o 
   1  14   1        2.52        5.84      2.37 o 
   2  14   1       16.98       18.34      3.10 o 
   3  14   1       15.08       18.82      3.21 o 
   4  14   1        1.92        2.94      6.12 o 
   5  14   1        3.78       -0.40      3.33 o 
   6  14   1        1.10        0.06      3.41 o 
   7  14   1        6.52        6.09      3.55 o 
   8  14   1        3.04       11.45      9.02 o 
   0  15   1        2.92        5.35      4.35 o 
   1  15   1        0.71       -2.88      2.88 o 
   2  15   1        0.97        1.87      4.55 o 
   3  15   1        1.57       10.50      3.25 o 
   4  15   1        0.36        3.96      4.74 o 
   5  15   1        3.39        5.54      3.43 o 
   0   0   2     1482.88     1499.75      8.70 o 
   2   0   2      205.23      204.20      2.76 o 
   4   0   2     2222.37     2296.04      8.48 o 
   6   0   2       79.99       77.78      3.93 o 
   8   0   2      542.28      542.34      5.02 o 
  10   0   2       89.68       84.42      4.85 o 
  12   0   2      638.22      646.40      9.44 o 
  14   0   2        6.64       13.34      4.66 o 
  16   0   2       61.02       69.78      5.64 o 
  18   0   2        2.39       20.53      5.40 o 
   1   1   2      325.28      345.14      2.37 o 
   2   1   2       23.15       22.03      1.34 o 
   3   1   2      216.43      220.08      2.00 o 
   4   1   2      486.81      502.72      2.70 o 
   5   1   2      263.80      253.59      2.07 o 
   6   1   2       79.24       75.65      1.41 o 
   7   1   2      363.90      377.54      4.09 o 
   8   1   2       30.55       35.01      1.59 o 
   9   1   2       59.52       57.56      2.34 o 
  10   1   2       29.24       31.33      2.31 o 
  11   1   2       53.49       54.83      3.31 o 
  12   1   2      203.72      206.32     11.12 o 
  13   1   2        8.53        7.36      5.64 o 
  14   1   2        3.63        9.33      3.40 o 
  15   1   2       54.38       54.00      3.55 o 
  16   1   2        2.50        4.96      5.49 o 
  17   1   2        0.40       13.11      3.36 o 
  18   1   2        3.19       16.74      6.29 o 
   0   2   2      373.63      357.23      3.50 o 
   1   2   2      292.16      286.32      2.27 o 
   2   2   2      196.23      192.51      2.80 o 
   3   2   2      576.38      601.41      6.14 o 
   4   2   2       85.85       88.91      1.56 o 
   5   2   2       84.80       83.49      2.88 o 
   6   2   2       91.54       93.77      1.65 o 
   7   2   2       17.36       14.27      2.02 o 
   8   2   2        6.19        4.88      1.50 o 
   9   2   2       33.57       31.92      1.69 o 
  10   2   2        8.96        7.75      2.10 o 
  11   2   2       88.34       92.92      3.15 o 
  12   2   2       95.59       88.85      3.78 o 
  13   2   2       29.67       39.03      9.15 o 
  14   2   2       82.58       82.88      4.50 o 
  15   2   2       37.69       44.60      3.60 o 
  16   2   2        1.02       10.39      6.57 o 
  17   2   2        3.35       18.00      5.02 o 
  18   2   2        0.96       16.24     14.44 o 
   1   3   2     1667.89     1726.30     11.66 o 
   2   3   2      476.27      504.56      3.26 o 
   3   3   2       96.88      104.64      3.35 o 
   4   3   2      137.51      154.83      2.46 o 
   5   3   2       80.24       80.79      1.64 o 
   6   3   2      160.10      155.38      2.90 o 
   7   3   2      277.40      299.20      2.94 o 
   8   3   2       24.86       20.40      1.58 o 
   9   3   2        0.44        0.63      1.57 o 
  10   3   2       16.83       16.02      1.75 o 
  11   3   2       10.01        7.52      3.33 o 
  12   3   2      189.16      192.13      4.40 o 
  13   3   2       73.90       74.81      3.88 o 
  14   3   2       14.46       13.64      3.49 o 
  15   3   2       11.96       25.38      3.37 o 
  16   3   2        5.78       14.39      9.28 o 
  17   3   2        0.36        0.88      3.28 o 
  18   3   2        2.28       22.09      5.59 o 
   0   4   2      627.94      625.75      6.91 o 
   1   4   2      868.97      892.05      9.84 o 
   2   4   2       78.59       71.38      5.05 o 
   3   4   2      940.35      961.57      5.93 o 
   4   4   2      176.87      176.46      3.15 o 
   5   4   2      263.04      253.96      6.98 o 
   6   4   2       83.95       91.27      2.71 o 
   7   4   2       45.52       45.49      1.84 o 
   8   4   2        7.43        7.06      1.53 o 
   9   4   2      273.24      281.61      4.44 o 
  10   4   2       24.10       24.99      2.29 o 
  11   4   2      192.24      183.13      4.17 o 
  12   4   2       23.72       28.07      4.74 o 
  13   4   2       16.58       15.86      3.03 o 
  14   4   2       23.73       29.42      5.89 o 
  15   4   2        3.50       10.03      5.24 o 
  16   4   2        8.04        5.31      5.24 o 
  17   4   2       15.72       19.00      5.18 o 
  18   4   2        0.47       18.68      5.94 o 
   1   5   2      931.16      905.60      6.04 o 
   2   5   2      851.97      818.31      8.50 o 
   3   5   2      489.28      492.99      4.63 o 
   4   5   2       17.49       16.24      2.29 o 
   5   5   2       50.43       44.85      2.60 o 
   6   5   2       74.75       72.01      1.92 o 
   7   5   2       38.69       38.27      2.38 o 
   8   5   2       20.06       19.35      2.01 o 
   9   5   2      332.61      331.52      3.76 o 
  10   5   2      316.52      318.66      4.84 o 
  11   5   2       24.11       24.72      3.02 o 
  12   5   2        8.55        7.41      5.02 o 
  13   5   2       21.37       14.45      5.08 o 
  14   5   2       13.99       13.22      5.31 o 
  15   5   2        0.71        9.91      5.50 o 
  16   5   2        0.14        2.04      4.87 o 
  17   5   2        2.07       13.59      5.17 o 
   0   6   2      471.22      470.83      6.86 o 
   1   6   2      111.57      115.62      3.40 o 
   2   6   2      479.34      469.30      9.84 o 
   3   6   2      238.72      242.94      3.86 o 
   4   6   2       55.21       55.81      3.83 o 
   5   6   2       64.50       55.32      1.99 o 
   6   6   2       64.18       65.50      4.13 o 
   7   6   2       81.00       81.31      2.47 o 
   8   6   2       27.71       27.10      2.23 o 
   9   6   2       56.18       51.81      3.73 o 
  10   6   2        1.05        1.83      2.82 o 
  11   6   2       11.95       12.10      2.88 o 
  12   6   2        0.00        1.34      2.93 o 
  13   6   2        7.68        7.44      5.15 o 
  14   6   2       49.10       55.01      6.19 o 
  15   6   2        0.09        2.98      4.97 o 
  16   6   2        2.72        2.74      5.28 o 
  17   6   2        3.96       18.57      5.60 o 
   1   7   2       85.50       86.17      6.96 o 
   2   7   2       98.48       92.51      3.16 o 
   3   7   2        1.86       -0.39      2.50 o 
   4   7   2       67.58       67.62      3.00 o 
   5   7   2      163.67      154.17      8.06 o 
   6   7   2       56.24       58.66      5.18 o 
   7   7   2      153.42      152.82      4.58 o 
   8   7   2        1.53        0.29      1.99 o 
   9   7   2        9.57        5.88      2.78 o 
  10   7   2       26.05       29.68      3.23 o 
  11   7   2        5.38        4.85      3.09 o 
  12   7   2        7.98        6.83      3.05 o 
  13   7   2       33.66       35.49      5.66 o 
  14   7   2       19.38       30.50      5.59 o 
  15   7   2        5.17        8.75      5.39 o 
  16   7   2        0.98        0.76      4.88 o 
   0   8   2       93.15       93.11      4.73 o 
   1   8   2       18.04       19.56      2.88 o 
   2   8   2      110.96      104.55      3.43 o 
   3   8   2       26.21       28.79      4.46 o 
   4   8   2      102.06       99.41      3.37 o 
   5   8   2      239.50      227.50      4.14 o 
   6   8   2      159.65      155.91      3.08 o 
   7   8   2       27.79       26.52      2.20 o 
   8   8   2       12.72       11.87      3.01 o 
   9   8   2        9.51       11.75      3.05 o 
  10   8   2        8.63       10.13      3.07 o 
  11   8   2        6.87        6.26      3.09 o 
  12   8   2       12.73       10.30      3.24 o 
  13   8   2        8.55       14.10      3.38 o 
  14   8   2        6.78       22.85      5.42 o 
  15   8   2        0.23       -0.06      5.25 o 
  16   8   2        1.83        7.31      5.11 o 
   1   9   2       75.18       80.06      3.52 o 
   2   9   2       57.77       52.81      3.27 o 
   3   9   2       21.72       20.49      3.03 o 
   4   9   2       91.12       92.54      4.24 o 
   5   9   2      106.66      110.47      4.49 o 
   6   9   2       46.91       50.70      2.45 o 
   7   9   2       30.65       24.22      3.08 o 
   8   9   2        2.57        0.76      3.11 o 
   9   9   2        6.87        9.27      3.19 o 
  10   9   2       16.21       17.29      3.60 o 
  11   9   2        5.79        4.14      3.59 o 
  12   9   2        9.79       11.68      3.40 o 
  13   9   2       11.08       23.00      8.85 o 
  14   9   2        4.19        8.54      5.32 o 
  15   9   2        0.08       -1.71      5.12 o 
   0  10   2       36.68       40.30      4.63 o 
   1  10   2        3.69        7.78      6.65 o 
   2  10   2       13.66       11.15      2.98 o 
   3  10   2       11.05       12.64      2.89 o 
   4  10   2      114.17      114.26      4.64 o 
   5  10   2       31.56       31.81      2.90 o 
   6  10   2        1.23        5.97      2.69 o 
   7  10   2        2.44        3.89      4.37 o 
   8  10   2       74.82       75.22      5.69 o 
   9  10   2       18.34       18.70      4.63 o 
  10  10   2        4.28        4.32      4.36 o 
  11  10   2        8.67        7.29      3.20 o 
  12  10   2        0.79        4.75      3.40 o 
  13  10   2        0.25       13.17      8.73 o 
  14  10   2        0.19        3.10      2.63 o 
   1  11   2       85.36       78.22      2.78 o 
   2  11   2       18.83       16.89      3.13 o 
   3  11   2       28.19       24.79      2.90 o 
   4  11   2        5.85        8.33      2.81 o 
   5  11   2        0.70       -0.35      2.85 o 
   6  11   2        7.31        8.52      4.79 o 
   7  11   2       15.76       20.95      5.02 o 
   8  11   2       12.50       19.50      4.67 o 
   9  11   2        8.49       10.09      4.81 o 
  10  11   2        4.35        6.40      4.56 o 
  11  11   2        2.01        5.72      4.49 o 
  12  11   2        3.62        8.44      4.60 o 
   0  12   2        5.70       14.08      5.50 o 
   1  12   2        0.33        4.18      2.41 o 
   2  12   2        7.77        1.04      2.88 o 
   3  12   2        1.45       -0.67      2.37 o 
   4  12   2       10.07       14.70      2.44 o 
   5  12   2        1.04        3.72      3.25 o 
   6  12   2       11.25       12.76      4.10 o 
   7  12   2       16.19       20.09      3.57 o 
   8  12   2        2.50        4.42      3.52 o 
   9  12   2        2.73        6.00      3.64 o 
  10  12   2        2.79        6.20      6.05 o 
  11  12   2        7.93       11.47      3.74 o 
   1  13   2        3.60        0.55      3.39 o 
   2  13   2        2.06       -3.12      3.12 o 
   3  13   2        7.00       -0.62      2.84 o 
   4  13   2        4.20        4.80      5.90 o 
   5  13   2        3.46       16.37      5.38 o 
   6  13   2        0.55       11.79      3.51 o 
   7  13   2        9.03       18.27      3.63 o 
   8  13   2        9.49       30.10      7.03 o 
   9  13   2       10.83       25.25      3.74 o 
   0  14   2        0.57        3.86      4.46 o 
   1  14   2        1.88        4.55      3.17 o 
   2  14   2        1.15       -1.35      2.35 o 
   3  14   2        4.42       -0.52      3.33 o 
   4  14   2        2.55        3.52      5.65 o 
   5  14   2        4.13        7.21      6.12 o 
   6  14   2        1.80       11.05      3.43 o 
   2   0   3      415.07      385.74      4.37 o 
   4   0   3      415.42      420.55      6.58 o 
   6   0   3      530.80      559.00      7.46 o 
   8   0   3        1.64        1.35      3.64 o 
  10   0   3        3.46        2.66      4.01 o 
  12   0   3      182.35      173.32      6.54 o 
  14   0   3        5.66        0.54      5.29 o 
  16   0   3        2.24       11.58      5.89 o 
   0   1   3       48.65       44.94      2.51 o 
   1   1   3       83.31       79.04      1.97 o 
   2   1   3       66.56       63.51      1.86 o 
   3   1   3      606.78      611.18      4.94 o 
   4   1   3       84.60       89.57      1.97 o 
   5   1   3       80.91       73.40      3.50 o 
   6   1   3      102.64      107.26      2.02 o 
   7   1   3       16.35       14.58      1.91 o 
   8   1   3        8.48       12.67      2.94 o 
   9   1   3       53.60       55.56      4.38 o 
  10   1   3        9.37        8.67      2.52 o 
  11   1   3      154.89      156.26      3.70 o 
  12   1   3       78.48       80.77      7.34 o 
  13   1   3        2.64        9.89      3.68 o 
  14   1   3      133.73      132.82      4.78 o 
  15   1   3        3.84       -2.24      3.78 o 
  16   1   3        0.08       12.29      4.02 o 
  17   1   3        0.45       11.57      4.92 o 
   1   2   3      189.68      189.98      3.07 o 
   2   2   3      125.72      131.30      2.24 o 
   3   2   3      184.87      197.93      2.51 o 
   4   2   3       65.72       69.90      2.12 o 
   5   2   3       55.05       58.09      1.87 o 
   6   2   3       24.01       26.01      2.12 o 
   7   2   3        1.05        0.18      3.65 o 
   8   2   3        2.14        3.58      3.12 o 
   9   2   3       85.35       80.03      4.55 o 
  10   2   3       57.00       58.73      2.96 o 
  11   2   3        5.58        3.88      2.47 o 
  12   2   3       10.67        9.79      2.60 o 
  13   2   3        8.98       12.15      3.67 o 
  14   2   3        5.27        3.53      5.38 o 
  15   2   3        5.94        4.48      3.71 o 
  16   2   3        0.16        9.74     10.54 o 
  17   2   3        6.54       19.48     10.71 o 
   0   3   3      116.72      121.40      3.19 o 
   1   3   3       55.77       53.70      1.94 o 
   2   3   3       32.55       35.72      1.86 o 
   3   3   3       13.63       14.66      1.66 o 
   4   3   3      357.12      343.33      3.39 o 
   5   3   3       25.54       26.59      2.07 o 
   6   3   3       11.79       13.15      2.65 o 
   7   3   3       28.02       26.83      2.48 o 
   8   3   3       13.15       11.76      2.95 o 
   9   3   3      120.58      120.80      2.81 o 
  10   3   3       71.43       70.17      4.42 o 
  11   3   3      205.49      225.47      3.84 o 
  12   3   3      145.30      139.93      7.61 o 
  13   3   3        7.33        8.54      3.53 o 
  14   3   3        9.58       11.35      6.29 o 
  15   3   3        5.52        7.80     12.03 o 
  16   3   3        1.96       -3.47      5.53 o 
  17   3   3        3.96       29.90      6.27 o 
   1   4   3       24.20       21.28      2.67 o 
   2   4   3       47.98       48.41      2.91 o 
   3   4   3       57.89       56.99      2.85 o 
   4   4   3       44.42       48.49      2.88 o 
   5   4   3       47.79       44.26      2.81 o 
   6   4   3       68.85       69.04      2.98 o 
   7   4   3       78.49       74.08      4.08 o 
   8   4   3       20.45       21.76      2.54 o 
   9   4   3       73.10       69.65      2.71 o 
  10   4   3       74.63       75.62      2.95 o 
  11   4   3      122.22      127.66      4.21 o 
  12   4   3       17.96        7.47      5.52 o 
  13   4   3       19.41       22.12      5.79 o 
  14   4   3        9.46        9.88      5.85 o 
  15   4   3        4.85       -2.16      6.08 o 
  16   4   3        4.28       -0.94      5.73 o 
   0   5   3      670.09      658.72      8.66 o 
   1   5   3      140.14      135.48      4.28 o 
   2   5   3       40.35       39.98      2.96 o 
   3   5   3       64.37       61.90      3.13 o 
   4   5   3       64.80       69.80      4.70 o 
   5   5   3       50.35       42.55      2.85 o 
   6   5   3        2.57        3.57      2.46 o 
   7   5   3       11.77       12.22      2.52 o 
   8   5   3       97.14      103.58      3.39 o 
   9   5   3       26.24       23.64      4.70 o 
  10   5   3        6.85        4.05      2.26 o 
  11   5   3       15.43       12.07      5.47 o 
  12   5   3       56.15       55.48      5.86 o 
  13   5   3        9.29       12.98      5.37 o 
  14   5   3        2.10        6.53      5.54 o 
  15   5   3        2.19       -6.21      6.21 o 
  16   5   3        5.20        3.58      6.40 o 
   1   6   3       26.16       26.68      2.92 o 
   2   6   3       11.86       10.10      2.66 o 
   3   6   3       39.38       36.72      2.96 o 
   4   6   3       86.04       83.06      6.99 o 
   5   6   3        9.01        6.96      2.66 o 
   6   6   3        2.07       -0.14      2.50 o 
   7   6   3       74.38       75.61      3.20 o 
   8   6   3       59.41       56.97      3.05 o 
   9   6   3       21.00       20.85      2.45 o 
  10   6   3        3.41        4.93      3.02 o 
  11   6   3        9.25        5.70      3.18 o 
  12   6   3       63.13       62.57      6.41 o 
  13   6   3        2.07        2.36      5.83 o 
  14   6   3        2.47        5.02      6.14 o 
  16   6   3        7.74        8.51      6.07 o 
   0   7   3      161.39      159.28      5.61 o 
   1   7   3       17.98       20.70      3.15 o 
   2   7   3      120.42      113.18      3.82 o 
   3   7   3      336.55      305.25      6.02 o 
   4   7   3      482.96      461.32      9.10 o 
   5   7   3       18.45       16.64      3.01 o 
   6   7   3        8.69        6.53      2.65 o 
   7   7   3       26.48       26.87      2.87 o 
   8   7   3       18.29       17.05      2.84 o 
   9   7   3       20.82       20.52      2.57 o 
  10   7   3        9.12       10.41      3.29 o 
  11   7   3        4.75        4.32      4.73 o 
  12   7   3       13.66       12.06      5.62 o 
  13   7   3        3.85        7.68      5.87 o 
  14   7   3        0.82        0.57      6.07 o 
   1   8   3      253.93      250.00      5.58 o 
   2   8   3       18.22       24.97      3.09 o 
   3   8   3       18.61       22.90      3.71 o 
   4   8   3       85.58       70.16      3.50 o 
   5   8   3       14.11       11.49      2.79 o 
   6   8   3        2.72        2.36      2.86 o 
   7   8   3      117.13      110.74      3.71 o 
   8   8   3       15.57       19.08      2.52 o 
   9   8   3       58.20       63.66      3.83 o 
  10   8   3        4.03        4.61      3.10 o 
  11   8   3       20.04       20.59      5.85 o 
  12   8   3        5.41       11.99      5.43 o 
  13   8   3        9.64       14.75      6.03 o 
  14   8   3        2.03       -6.22      6.22 o 
   0   9   3       18.13       13.35      4.56 o 
   1   9   3        0.49        0.95      3.01 o 
   2   9   3       27.02       30.96      3.21 o 
   3   9   3       13.46       16.37      5.62 o 
   4   9   3       22.86       20.73      3.70 o 
   5   9   3        8.06        6.57      2.77 o 
   6   9   3       68.77       62.82      4.56 o 
   7   9   3       55.82       54.86      3.48 o 
   8   9   3        7.03       10.86      3.43 o 
   9   9   3        1.04        2.71      3.27 o 
  10   9   3        1.26       -1.38      3.32 o 
  11   9   3        0.88        1.94      3.27 o 
  12   9   3        2.62        7.96      8.75 o 
  13   9   3        2.22       -3.18      5.58 o 
   1  10   3       15.32       11.86      3.77 o 
   2  10   3        4.86        0.88      2.84 o 
   3  10   3       16.56       11.19      4.81 o 
   4  10   3        2.89        4.00      4.37 o 
   5  10   3       16.65       17.20      5.27 o 
   6  10   3       24.22       25.93      3.98 o 
   7  10   3        3.49        8.86      2.63 o 
   8  10   3        4.62       11.36      5.93 o 
   9  10   3        1.09       -0.94      3.32 o 
  10  10   3        9.78        2.95      3.49 o 
  11  10   3        0.13        3.96      5.52 o 
  12  10   3        1.60        3.69      3.41 o 
   0  11   3        2.88        8.76      4.43 o 
   1  11   3       26.73       22.43      3.21 o 
   2  11   3        4.09       -4.32      4.32 o 
   3  11   3       19.16       18.72      3.37 o 
   4  11   3        0.98        7.22      4.00 o 
   5  11   3       28.84       29.70      3.26 o 
   6  11   3        3.14        2.49      2.88 o 
   7  11   3        0.41        3.84      4.97 o 
   8  11   3        0.20        2.71      4.93 o 
   9  11   3        0.72        2.14      4.64 o 
  10  11   3        2.92        7.66      4.82 o 
   1  12   3        0.01       -0.63      3.08 o 
   2  12   3        6.62        1.11      3.12 o 
   3  12   3        7.94        4.00      3.09 o 
   4  12   3        3.02        4.05      4.20 o 
   5  12   3        7.94       16.09      6.52 o 
   6  12   3        7.90       15.56      5.13 o 
   7  12   3        8.65       11.53      5.35 o 
   8  12   3        0.34        4.98      4.84 o 
   9  12   3        3.39        7.24      4.84 o 
   0  13   3        2.19       13.75      4.55 o 
   1  13   3        1.31        0.16      3.10 o 
   2  13   3        0.15       -4.11      4.11 o 
   3  13   3        2.13       -0.51      3.54 o 
   4  13   3        0.64        4.65      4.45 o 
   5  13   3        0.74        4.85      5.12 o 
   6  13   3        4.09       13.40      5.45 o 
   0   0   4      250.34      240.60      6.26 o 
   2   0   4        0.22       -0.31      2.67 o 
   4   0   4      158.99      156.89      3.90 o 
   6   0   4       17.03       14.92      2.67 o 
   8   0   4      117.76      117.22      5.81 o 
  10   0   4       25.67       23.02      4.97 o 
  12   0   4      190.45      203.06      7.23 o 
  14   0   4        0.40       -4.45      4.79 o 
   1   1   4        7.03        2.79      1.88 o 
   2   1   4       16.09       14.11      1.97 o 
   3   1   4        1.17       -0.46      1.90 o 
   4   1   4       33.65       33.00      2.07 o 
   5   1   4       27.89       27.03      1.92 o 
   6   1   4        3.09        3.14      2.20 o 
   7   1   4       32.94       29.42      3.37 o 
   8   1   4       30.89       35.49      5.49 o 
   9   1   4       80.80       85.79      4.05 o 
  10   1   4       18.31       16.60      4.61 o 
  11   1   4       72.20       70.24      3.27 o 
  12   1   4       16.28       24.26      2.91 o 
  13   1   4       14.49        8.50      4.81 o 
  14   1   4        0.71        4.00      4.19 o 
  15   1   4        0.35       13.75      3.94 o 
   0   2   4      299.52      298.08      4.82 o 
   1   2   4       38.70       40.35      2.22 o 
   2   2   4       15.84       14.19      1.96 o 
   3   2   4      209.18      202.85      3.02 o 
   4   2   4       21.19       19.73      2.01 o 
   5   2   4       37.49       35.72      2.54 o 
   6   2   4        5.01        6.89      2.69 o 
   7   2   4        0.87        3.88      2.27 o 
   8   2   4        7.13        2.41      4.69 o 
   9   2   4        9.98        5.58      4.88 o 
  10   2   4        3.73        7.42      4.55 o 
  11   2   4       32.53       32.35      4.55 o 
  12   2   4        3.70        1.94      3.06 o 
  13   2   4        1.06        3.04      3.42 o 
  14   2   4       19.40       22.89     10.56 o 
  15   2   4        9.50       14.64      6.33 o 
   1   3   4       41.47       41.47      2.23 o 
   2   3   4        5.46        4.97      2.04 o 
   3   3   4      184.93      186.13      3.98 o 
   4   3   4       11.95       11.42      1.97 o 
   5   3   4        3.21        6.00      2.41 o 
   6   3   4       18.95       19.52      2.85 o 
   7   3   4        6.26        1.54      2.71 o 
   8   3   4       22.46       13.08      5.60 o 
   9   3   4       17.47       13.48      4.90 o 
  10   3   4        5.73        0.33      4.81 o 
  11   3   4       26.11       27.90      4.06 o 
  12   3   4       57.35       65.44      3.88 o 
  13   3   4       14.65        9.64      5.23 o 
  14   3   4        2.64       -5.56      5.56 o 
  15   3   4        2.71       15.87      6.19 o 
   0   4   4       19.07       21.41      4.08 o 
   1   4   4       38.36       41.50      2.21 o 
   2   4   4       50.45       46.05      2.63 o 
   3   4   4      277.90      272.08      3.75 o 
   4   4   4       68.56       68.07      3.60 o 
   5   4   4       33.60       32.70      4.03 o 
   6   4   4       60.31       55.10      3.18 o 
   7   4   4       31.04       33.69      4.06 o 
   8   4   4        4.08        2.35      2.72 o 
   9   4   4       31.82       16.10      4.63 o 
  10   4   4        2.53        2.71      4.66 o 
  11   4   4       34.90       22.39      3.65 o 
  12   4   4        3.63        0.40      5.52 o 
  13   4   4        9.72        3.56      5.92 o 
   1   5   4      182.99      174.75      4.51 o 
   2   5   4      101.31       98.08      3.84 o 
   3   5   4       67.59       60.66      5.30 o 
   4   5   4        2.67        0.49      2.86 o 
   5   5   4       22.59       19.11      3.00 o 
   6   5   4       13.38       16.04      3.16 o 
   7   5   4       52.91       57.94      3.24 o 
   8   5   4        7.19       14.89      2.85 o 
   9   5   4       57.87       61.15      3.39 o 
  10   5   4       32.31       19.94      4.91 o 
  11   5   4       22.29       23.04      4.27 o 
  12   5   4        2.98        7.06      5.53 o 
  14   5   4        0.76       -1.31      5.75 o 
   0   6   4       46.55       35.29      4.97 o 
   1   6   4        4.38        2.54      3.12 o 
   2   6   4       14.26       16.88      3.00 o 
   3   6   4       14.41        8.81      2.98 o 
   4   6   4        2.65        2.45      2.95 o 
   5   6   4        1.89        3.82      2.91 o 
   6   6   4       61.22       57.87      3.71 o 
   7   6   4        7.48        8.02      2.80 o 
   8   6   4       14.87       12.79      3.12 o 
   9   6   4       27.64       29.79      4.90 o 
  10   6   4       13.19       10.63      4.35 o 
  11   6   4       17.25       14.85      6.40 o 
  12   6   4        1.49       14.99      5.98 o 
  13   6   4        0.24       -1.05      6.23 o 
   1   7   4       33.68       27.09      3.51 o 
   2   7   4        6.64        7.71      3.11 o 
   3   7   4        9.06       13.07      3.37 o 
   4   7   4        4.98        7.13      5.28 o 
   5   7   4       34.36       34.29      3.58 o 
   6   7   4        3.82        4.10      2.95 o 
   7   7   4        0.87        2.57      3.06 o 
   8   7   4        2.53        0.96      2.90 o 
   9   7   4        0.42       -1.77      2.84 o 
  10   7   4       15.07       12.09      3.40 o 
  11   7   4        6.14        9.22      6.03 o 
  12   7   4        1.86       -1.22      5.95 o 
  13   7   4        6.13       -4.76      6.36 o 
   0   8   4        6.69        5.07      4.29 o 
   1   8   4        1.35        1.21      3.51 o 
   2   8   4       14.21       11.39      3.52 o 
   3   8   4        7.18        8.17      3.11 o 
   4   8   4       16.24       18.80      3.22 o 
   5   8   4       23.89       21.53      3.27 o 
   6   8   4       12.00       12.65      2.95 o 
   7   8   4        9.78        9.34      3.05 o 
   8   8   4        4.96        8.42      3.84 o 
   9   8   4        0.94       -1.07      4.07 o 
  10   8   4        7.27       10.08      3.40 o 
  11   8   4       16.81       23.18      5.78 o 
  12   8   4        4.28       -2.60      5.84 o 
   1   9   4       15.00       17.70      4.86 o 
   2   9   4       27.05       22.39      3.38 o 
   3   9   4        4.57        4.87      3.19 o 
   4   9   4        1.51        2.01      4.49 o 
   5   9   4        5.55        5.39      4.64 o 
   6   9   4       15.61       16.01      3.09 o 
   7   9   4        8.65        7.69      3.02 o 
   8   9   4        5.28       15.50      5.52 o 
   9   9   4        1.32       -0.93      3.34 o 
  10   9   4        3.48       13.56      3.70 o 
   0  10   4        0.14        7.52      4.47 o 
   1  10   4        1.64        6.06      3.08 o 
   2  10   4        2.95        4.49      6.00 o 
   3  10   4       16.83       16.43      3.27 o 
   4  10   4       26.35       26.49      4.06 o 
   5  10   4        8.08       14.64      7.60 o 
   6  10   4        9.83       10.30      3.21 o 
   7  10   4        2.85        0.67      5.49 o 
   8  10   4       21.95       29.28      5.42 o 
   9  10   4        0.01       11.70      4.56 o 
   1  11   4       13.10       16.52      3.36 o 
   2  11   4        3.33        4.70      3.12 o 
   3  11   4       13.93        8.20      5.96 o 
   4  11   4       20.09       21.62      6.71 o 
   5  11   4        6.12       10.01      6.77 o 
   6  11   4        7.34       20.17      3.44 o 
   7  11   4        1.25        6.69      4.94 o 
   0  12   4        1.23        9.10      4.88 o 
   1  12   4        1.62        9.20      3.41 o 
   2  12   4        1.92        6.05      3.27 o 
   3  12   4        2.53       -0.44      4.67 o 
   4  12   4        0.96       -0.90      3.12 o 
   2   0   5      108.34      115.09      4.19 o 
   4   0   5        1.63        2.71      3.03 o 
   6   0   5       10.95       14.57      5.06 o 
   8   0   5        0.51        1.64      4.84 o 
  10   0   5       85.03       85.87      6.52 o 
  12   0   5        6.03       -0.65      4.16 o 
   0   1   5       95.56      110.55     14.09 o 
   1   1   5       90.37       97.74      3.38 o 
   2   1   5       87.40       91.59      3.27 o 
   3   1   5       39.82       40.40      2.74 o 
   4   1   5        1.60       -0.26      2.15 o 
   5   1   5       15.28       19.93      2.68 o 
   6   1   5        2.76        2.44      3.40 o 
   7   1   5        8.05        8.16      3.64 o 
   8   1   5        1.51        3.81      3.72 o 
   9   1   5       19.00       28.32      4.07 o 
  10   1   5        4.76        0.84      4.47 o 
  11   1   5       21.34       17.93      5.47 o 
  12   1   5        2.38        6.08      5.06 o 
   1   2   5       88.91       93.16      2.82 o 
   2   2   5       88.76       89.28      2.79 o 
   3   2   5       17.32       16.97      2.27 o 
   4   2   5        1.02       -2.47      2.47 o 
   5   2   5        8.33        5.69      2.55 o 
   6   2   5        4.31        7.91      2.63 o 
   7   2   5       21.11       27.44      7.93 o 
   8   2   5       11.93       12.52      5.06 o 
   9   2   5       18.82       25.26      5.39 o 
  10   2   5        0.13        8.94      5.74 o 
  11   2   5        7.45        3.80      5.33 o 
  12   2   5        7.98        8.90      4.73 o 
   0   3   5       75.48       76.47      3.80 o 
   1   3   5        8.58        4.64      2.20 o 
   2   3   5        4.05        4.04      2.23 o 
   3   3   5       11.03       11.70      2.22 o 
   4   3   5       19.82       24.29      2.80 o 
   5   3   5       34.87       37.17      2.84 o 
   6   3   5       28.61       25.77      5.32 o 
   7   3   5       12.01        7.58      5.05 o 
   8   3   5       31.43       29.55      5.81 o 
   9   3   5        5.51       -2.14      5.18 o 
  10   3   5        1.00        3.21      5.24 o 
  11   3   5        3.42       17.37      5.62 o 
  12   3   5        5.02        3.54      3.82 o 
   1   4   5        7.16        9.06      2.25 o 
   2   4   5       12.40       12.14      2.23 o 
   3   4   5       17.05       10.87      3.18 o 
   4   4   5       41.41       38.02      3.46 o 
   5   4   5       44.93       45.46      6.19 o 
   6   4   5        0.20        0.63      3.09 o 
   7   4   5        1.29       -2.22      3.09 o 
   9   4   5        2.10        5.21      5.23 o 
  10   4   5       11.02        8.37      5.61 o 
  11   4   5       13.45       10.74      5.68 o 
   0   5   5        2.27        2.48      4.61 o 
   1   5   5        0.55        2.06      3.40 o 
   2   5   5        0.86        3.28      3.11 o 
   3   5   5        9.68        6.23      3.09 o 
   4   5   5        7.86        3.75      3.05 o 
   5   5   5        0.43        3.06      3.07 o 
   6   5   5        3.77       11.19      3.17 o 
   7   5   5        6.82       11.31      3.01 o 
   8   5   5        5.71        4.64      5.76 o 
  10   5   5        2.14       11.45      5.91 o 
  11   5   5       10.04       -1.86      5.41 o 
   1   6   5        6.68        3.40      3.23 o 
   2   6   5        4.42        6.48      3.29 o 
   3   6   5        9.68       16.54      3.51 o 
   4   6   5        2.02        4.84      3.26 o 
   5   6   5        0.45       -3.06      3.48 o 
   6   6   5        7.89        9.14      3.12 o 
   7   6   5        0.15       -0.04      2.94 o 
   8   6   5        9.30       21.87      9.00 o 
   9   6   5        2.10        1.39      4.46 o 
   0   7   5       14.24       23.09      4.89 o 
   1   7   5        1.11        6.12      4.37 o 
   2   7   5        4.60        5.06      3.06 o 
   3   7   5        9.22       12.03      3.23 o 
   4   7   5       11.48       15.10      3.39 o 
   5   7   5        2.60        1.84      3.20 o 
   6   7   5        0.49       -1.80      3.16 o 
   7   7   5        1.45       -0.88      3.06 o 
   8   7   5       12.16        8.28      4.39 o 
   9   7   5        2.01       14.08      4.68 o 
   1   8   5       11.22       18.42      3.36 o 
   2   8   5        3.37       -1.96      8.81 o 
   3   8   5        6.08        4.72      6.39 o 
   4   8   5        4.30        2.86      3.22 o 
   5   8   5        6.21        6.69      5.70 o 
   6   8   5        1.76        2.62      3.17 o 
   7   8   5        2.46        1.75      4.40 o 
   0   9   5       11.79       20.78      4.94 o 
   1   9   5        1.69        7.89      3.46 o 
   2   9   5        1.42       -0.35      3.25 o 
   3   9   5        0.86       -0.05      3.35 o 
   4   9   5        3.08       -3.36      3.36 o 
   5   9   5        1.97        2.62      6.48 o 
   6   9   5        4.78       14.30      3.92 o 
   1  10   5        4.38        5.09      6.40 o 
   2  10   5        5.59        6.65      5.34 o 
   0   0   6      214.73      226.46      8.25 o 
   2   0   6       23.47       21.62      6.48 o 
   4   0   6       26.04       27.91      6.03 o 
   6   0   6        6.12        7.03      5.76 o 
   8   0   6       13.22        6.04      5.73 o 
   1   1   6       19.42       16.37      2.78 o 
   2   1   6       11.57        8.47      3.28 o 
   3   1   6        7.14        5.62      2.48 o 
   4   1   6        4.53        4.33      2.50 o 
   5   1   6        1.19        0.07      3.92 o 
   6   1   6        0.55        0.88      5.87 o 
   7   1   6        0.58        8.85      4.49 o 
   0   2   6       23.96       25.67      3.69 o 
   1   2   6        2.64        5.50      3.33 o 
   2   2   6       20.67       25.38      4.35 o 
   3   2   6       13.82       12.85      2.96 o 
   4   2   6        3.29        4.57      2.86 o 
   5   2   6        0.86       -1.76      3.80 o 
   6   2   6        1.77        5.97      5.56 o 
   7   2   6        0.67        3.05      6.19 o 
   1   3   6        1.14        5.16      2.40 o 
   2   3   6        7.78        7.05      2.79 o 
   3   3   6        1.69        4.43      3.95 o 
   4   3   6        7.45        6.79      4.87 o 
   5   3   6        2.91       -3.66      3.66 o 
   6   3   6        4.40        7.32      5.92 o 
   0   4   6       11.51       18.39      5.51 o 
   1   4   6       13.71       18.69      3.20 o 
   2   4   6        1.15        5.13      4.58 o 
   3   4   6        1.51        3.41      5.61 o 
   4   4   6        4.94        0.26      3.03 o 
   5   4   6        2.57        2.42      4.33 o 
   6   4   6        4.31       10.53      3.25 o 
   1   5   6        0.01        1.29      3.44 o 
   2   5   6       23.96       31.19      3.88 o 
   3   5   6        7.44       11.37      3.47 o 
   4   5   6        5.41        9.02      3.43 o 
   0   6   6        3.94       15.55      5.00 o 
   1   6   6        3.69        4.93      4.36 o 
   2   6   6        4.40        4.09      9.63 o 
                                                 
